# Supplementary material for: Substrate oxidation enhances the electrochemical production of hydrogen peroxide
Source: Chem Eng J. 2019 Oct 15;374:958–64. doi: 10.1016/j.cej.2019.05.165 (PMC6686209; doi:10.1016/j.cej.2019.05.165)
Supplement: Supplementary data 2 [file mmc2.xml]

<?xml version="1.0" encoding="utf-8" standalone="no"?>
<data>
  <datasets>
    <author>mrh@caltech.edu;theprofenator@gmail.com</author>
    <type>0</type>
    <dataset>
      <value>4</value>
      <reason>Data will be made available on request</reason>
      <comments />
    </dataset>
  </datasets>
</data>
